# Supplementary material for: Non-Targeted Analysis of Carbofuran and Related Compounds in Commercial Formulations and Animal Tissue
Source: Molecules. 2026 Jan 12;31(2):259. doi: 10.3390/molecules31020259 (PMC12844122; doi:10.3390/molecules31020259)
Supplement: Supplementary file 1 [file molecules-31-00259-s001.zip]

Archive with 1 entries (1 files):
- molecules-4027317-supplementary.pdf
